# Supplementary material for: VDR gene variants FokI and ApaI: Factors associated with susceptibility to multiple sclerosis
Source: PLoS One. 2025 Sep 17;20(9):e0332473. doi: 10.1371/journal.pone.0332473 (PMC12443253; doi:10.1371/journal.pone.0332473)
Supplement: S1 File — (XLSX) [file pone.0332473.s006.xlsx]

## Sheet: Sheet1
State	rs2228570	rs1544410	rs731236	rs7975232
Patient	C/C	C/C	A/A	C/C
Patient	T/T	T/T	G/G	A/A
Patient	T/C	C/C	A/A	C/C
Patient	C/C	C/T	G/A	C/A
Patient	C/C	C/T	G/A	C/A
Patient	C/C	C/C	A/A	C/A
Patient	T/C	C/T	G/A	C/A
Patient	C/C	T/T	G/G	A/A
Patient	T/C	C/T	G/A	A/A
Patient	C/C	C/T	G/A	C/A
Patient	T/T	T/T	G/G	A/A
Patient	C/C	C/T	G/A	A/A
Patient	C/C	T/T	G/G	A/A
Patient	C/C	C/T	G/A	C/A
Patient	T/T	T/T	G/G	A/A
Patient	C/C	C/T	A/A	C/A
Patient	C/C	C/T	G/A	A/A
Patient	T/C	C/C	A/A	C/A
Patient	C/C	C/C	A/A	C/C
Patient	C/C	C/T	G/A	A/A
Patient	T/C	C/T	G/A	A/A
Patient	C/C	T/T	G/A	A/A
Patient	T/C	C/T	G/A	A/A
Patient	T/T	C/T	G/A	A/A
Patient	T/C	T/T	G/G	A/A
Patient	T/C	C/C	A/A	C/A
Patient	C/C	C/T	G/A	C/A
Patient	C/C	C/T	G/A	A/A
Patient	C/C	C/T	G/A	A/A
Patient	C/C	C/T	G/A	A/A
Patient	C/C	C/T	G/A	C/A
Patient	C/C	C/T	G/A	C/A
Patient	C/C	T/T	G/G	A/A
Patient	T/C	C/C	A/A	C/A
Patient	C/C	C/T	G/A	C/A
Patient	C/C	C/C	A/A	C/C
Patient	T/C	C/T	G/A	C/A
Patient	T/T	C/T	G/A	C/A
Patient	C/C	C/T	A/A	A/A
Patient	C/C	C/C	A/A	C/C
Patient	C/C	C/T	G/A	C/A
Patient	T/T	C/T	G/A	C/A
Patient	T/T	C/T	G/A	C/A
Patient	T/T	C/T	G/A	C/A
Patient	C/C	T/T	G/G	A/A
Patient	T/C	C/C	A/A	C/A
Patient	T/C	C/C	A/A	C/C
Patient	C/C	C/T	G/A	C/A
Patient	C/C	C/C	A/A	C/C
Patient	T/T	C/T	G/A	C/A
Patient	C/C	C/C	A/A	A/A
Patient	C/C	C/T	G/A	A/A
Patient	T/C	T/T	G/G	A/A
Patient	C/C	C/T	G/A	C/A
Patient	C/C	C/T	A/A	C/A
Patient	T/C	C/C	A/A	C/A
Patient	T/T	C/C	A/A	A/A
Patient	T/C	T/T	G/G	A/A
Patient	T/C	C/C	A/A	C/A
Patient	C/C	C/T	G/A	C/A
Patient	T/T	T/T	G/G	A/A
Patient	C/C	T/T	G/G	A/A
Patient	T/T	C/T	G/A	C/A
Patient	T/C	C/C	A/A	C/A
Patient	T/C	C/T	G/A	C/A
Patient	C/C	T/T	G/G	A/A
Patient	T/C	C/T	A/A	C/A
Patient	T/C	C/C	A/A	A/A
Patient	C/C	C/C	A/A	C/C
Patient	T/C	C/C	A/A	C/C
Patient	C/C	C/T	G/A	C/A
Patient	T/C	T/T	G/G	A/A
Patient	C/C	C/C	A/A	C/A
Patient	T/T	C/T	G/A	C/A
Patient	T/C	C/T	G/A	C/A
Patient	T/C	C/C	A/A	C/C
Patient	T/C	C/T	A/A	C/A
Patient	T/C	C/T	G/A	A/A
Patient	C/C	T/T	G/G	A/A
Patient	T/C	C/T	G/A	C/A
Patient	C/C	C/T	G/A	C/A
Patient	T/T	C/T	G/A	A/A
Patient	C/C	C/T	G/A	C/A
Patient	T/C	C/C	A/A	C/A
Patient	C/C	C/T	A/A	C/A
Patient	C/C	C/T	G/A	C/A
Patient	C/C	T/T	G/G	A/A
Patient	C/C	C/T	G/A	C/A
Patient	C/C	C/T	G/A	C/A
Patient	C/C	C/T	G/A	C/A
Patient	T/C	C/C	A/A	C/A
Patient	C/C	T/T	G/A	A/A
Patient	T/C	C/T	G/A	C/A
Patient	T/C	C/T	G/A	C/A
Patient	C/C	C/C	A/A	C/C
Patient	T/C	C/T	G/A	C/A
Patient	C/C	C/C	A/A	C/A
Patient	C/C	C/C	A/A	C/C
Patient	T/T	T/T	G/G	A/A
Patient	T/C	C/C	A/A	C/C
Patient	C/C	C/C	A/A	A/A
Patient	C/C	C/T	G/A	A/A
Patient	T/T	C/C	A/A	C/C
Patient	C/C	C/C	A/A	C/C
Patient	C/C	C/T	G/A	C/A
Patient	C/C	C/C	A/A	C/A
Patient	C/C	C/T	G/A	A/A
Patient	C/C	C/C	A/A	C/C
Patient	T/C	C/C	A/A	C/C
Patient	T/C	C/C	A/A	C/A
Patient	T/C	C/T	G/A	C/A
Patient	C/C	C/C	A/A	C/A
Patient	C/C	C/T	G/A	C/A
Patient	C/C	C/T	G/A	C/A
Patient	T/C	C/T	G/A	A/A
Patient	C/C	C/T	G/A	C/A
Patient	T/T	C/C	A/A	C/A
Patient	C/C	C/T	G/A	C/A
Patient	C/C	C/T	G/A	A/A
Patient	C/C	C/C	A/A	C/C
Patient	T/C	C/C	A/A	A/A
Patient	T/C	C/T	G/A	C/A
Patient	T/C	C/C	A/A	C/C
Patient	C/C	T/T	G/G	A/A
Patient	T/C	C/T	G/A	C/A
Patient	T/T	C/T	G/A	A/A
Patient	C/C	C/C	A/A	C/C
Patient	T/T	C/C	A/A	C/A
Patient	C/C	C/C	A/A	C/C
Patient	T/C	T/T	G/G	A/A
Patient	T/C	C/C	A/A	A/A
Patient	C/C	T/T	G/G	A/A
Patient	C/C	C/T	G/A	C/A
Patient	T/C	C/C	A/A	C/C
Patient	C/C	C/C	A/A	C/C
Patient	T/T	C/C	A/A	C/A
Patient	T/C	C/C	A/A	C/C
Patient	C/C	C/T	A/A	C/A
Patient	T/C	C/T	G/A	A/A
Patient	T/C	T/T	G/A	A/A
Patient	T/C	T/T	G/G	A/A
Patient	T/C	C/C	A/A	C/A
Patient	T/C	C/C	A/A	C/A
Patient	C/C	C/T	G/A	A/A
Patient	T/C	C/C	A/A	C/C
Patient	T/C	C/C	A/A	C/C
Patient	C/C	C/C	A/A	C/C
Patient	C/C	C/T	G/A	C/A
Patient	C/C	C/C	A/A	A/A
Patient	C/C	C/C	A/A	A/A
Patient	T/T	T/T	G/G	A/A
Patient	T/T	T/T	G/G	A/A
Patient	C/C	C/C	A/A	C/C
Patient	C/C	C/C	A/A	C/A
Patient	T/C	C/C	A/A	C/C
Patient	T/T	C/T	G/A	C/A
Patient	C/C	C/C	A/A	C/A
Patient	T/C	T/T	G/G	A/A
Patient	T/C	C/C	A/A	C/A
Patient	C/C	C/T	G/A	C/A
Patient	C/C	T/T	G/G	A/A
Patient	C/C	C/C	A/A	C/C
Patient	T/C	C/T	G/A	C/A
Patient	C/C	C/T	G/A	C/A
Patient	T/T	C/T	G/A	A/A
Patient	T/T	C/T	G/A	C/A
Patient	C/C	C/C	A/A	C/A
Patient	C/C	C/C	A/A	C/A
Patient	T/C	T/T	G/G	A/A
Patient	T/C	C/T	G/A	C/A
Patient	T/C	C/C	A/A	C/A
Patient	C/C	C/C	A/A	A/A
Patient	T/C	C/C	A/A	C/C
Patient	C/C	T/T	G/G	A/A
Patient	T/C	T/T	G/G	A/A
Patient	C/C	C/C	A/A	C/A
Patient	C/C	T/T	G/G	A/A
Patient	T/C	T/T	G/G	A/A
Patient	T/C	C/C	A/A	C/C
Patient	T/C	T/T	G/G	A/A
Patient	C/C	C/C	A/A	C/C
Patient	T/C	C/C	A/A	C/C
Patient	C/C	C/C	A/A	C/A
Patient	T/C	T/T	G/G	A/A
Patient	T/C	C/T	G/A	C/A
Patient	C/C	T/T	G/G	A/A
Patient	C/C	T/T	G/A	A/A
Patient	C/C	C/C	A/A	C/A
Patient	T/C	C/T	G/A	A/A
Patient	T/T	C/T	G/A	A/A
Patient	C/C	C/T	G/A	A/A
Patient	T/C	C/T	G/A	C/A
Patient	C/C	C/T	G/A	C/A
Patient	T/C	C/T	G/A	C/A
Patient	T/T	C/C	A/A	C/C
Patient	T/C	C/C	A/A	C/A
Patient	C/C	C/C	A/A	A/A
Patient	T/C	C/T	G/A	A/A
Patient	T/T	C/T	G/A	C/A
Patient	C/C	C/T	G/A	A/A
Patient	C/C	C/T	G/A	C/A
Patient	C/C	C/T	G/A	A/A
Patient	T/C	C/C	A/A	C/C
Patient	C/C	C/C	G/A	C/A
Patient	C/C	C/C	A/A	C/A
Patient	C/C	C/T	A/A	C/A
Patient	T/C	C/C	A/A	C/A
Patient	T/C	C/T	G/A	C/A
Patient	C/C	C/T	G/A	A/A
Patient	C/C	T/T	G/G	A/A
Patient	T/C	C/C	A/A	C/A
Patient	T/C	C/T	G/A	A/A
Patient	T/T	C/T	G/A	C/A
Patient	T/C	C/C	A/A	C/C
Patient	C/C	C/T	G/A	C/A
Patient	C/C	C/C	A/A	C/C
Patient	T/C	C/T	G/A	A/A
Patient	C/C	C/C	A/A	C/C
Control	T/C	C/C	G/G	A/A
Control	C/C	T/T	G/G	A/A
Control	T/C	C/T	G/A	A/A
Control	C/C	T/T	G/A	C/A
Control	C/C	C/C	A/A	C/A
Control	C/C	C/T	G/A	C/A
Control	T/C	C/T	G/A	C/A
Control	T/C	C/T	G/A	C/A
Control	C/C	C/T	G/A	A/A
Control	T/C	C/C	G/A	C/A
Control	C/C	C/C	G/G	A/A
Control	C/C	C/T	A/A	C/A
Control	C/C	T/T	A/A	C/A
Control	C/C	C/T	A/A	C/C
Control	T/C	C/C	A/A	C/C
Control	T/C	C/T	G/A	C/A
Control	C/C	C/T	A/A	C/A
Control	C/C	C/C	A/A	A/A
Control	T/T	C/T	A/A	C/C
Control	C/C	C/T	G/G	A/A
Control	T/C	C/C	G/A	C/A
Control	T/C	C/T	G/G	A/A
Control	T/C	C/T	G/G	A/A
Control	C/C	C/T	G/G	A/A
Control	C/C	C/T	A/A	C/C
Control	T/C	C/C	A/A	C/C
Control	T/C	C/T	G/A	A/A
Control	T/T	C/T	G/A	C/A
Control	C/C	C/C	A/A	A/A
Control	C/C	C/C	A/A	C/A
Control	C/C	C/T	G/A	A/A
Control	C/C	T/T	G/A	C/A
Control	C/C	C/T	A/A	A/A
Control	C/C	T/T	G/A	A/A
Control	C/C	C/T	G/G	A/A
Control	T/C	C/T	G/A	C/A
Control	T/T	T/T	A/A	C/A
Control	C/C	C/T	A/A	C/A
Control	T/C	C/C	G/A	C/A
Control	T/T	C/T	G/G	A/A
Control	T/C	C/T	A/A	C/C
Control	C/C	C/T	G/A	C/A
Control	C/C	C/T	G/A	C/A
Control	C/C	C/T	A/A	C/C
Control	T/C	C/T	G/G	A/A
Control	C/C	T/T	A/A	A/A
Control	C/C	T/T	A/A	A/A
Control	C/C	T/T	G/A	C/A
Control	T/C	C/T	A/A	C/C
Control	C/C	C/T	G/A	A/A
Control	T/T	T/T	G/A	C/A
Control	C/C	C/T	G/A	A/A
Control	C/C	C/T	G/A	A/A
Control	T/C	T/T	G/G	A/A
Control	C/C	C/C	G/G	A/A
Control	T/C	C/C	A/A	C/A
Control	T/C	C/T	G/A	C/A
Control	T/C	T/T	G/A	C/A
Control	T/C	C/T	A/A	C/A
Control	T/T	C/T	A/A	C/C
Control	T/C	C/C	G/A	C/A
Control	C/C	C/T	A/A	C/A
Control	C/C	C/T	A/A	C/C
Control	T/C	C/T	G/G	A/A
Control	C/C	C/C	G/G	A/A
Control	T/C	T/T	A/A	C/A
Control	C/C	C/T	A/A	C/A
Control	T/C	C/C	A/A	C/A
Control	T/C	C/T	A/A	A/A
Control	C/C	C/T	G/A	A/A
Control	C/C	T/T	G/A	C/A
Control	T/C	C/C	G/A	C/A
Control	C/C	T/T	A/A	C/A
Control	T/C	C/T	A/A	C/A
Control	C/C	C/T	G/A	A/A
Control	C/C	C/C	G/G	A/A
Control	C/C	T/T	A/A	A/A
Control	T/C	T/T	G/A	C/A
Control	T/C	C/C	G/A	C/A
Control	C/C	C/T	G/A	A/A
Control	T/C	C/C	A/A	C/A
Control	C/C	C/T	A/A	C/A
Control	C/C	C/C	G/A	C/A
Control	C/C	T/T	G/G	A/A
Control	T/C	C/C	A/A	C/C
Control	C/C	C/C	A/A	C/C
Control	T/C	C/T	A/A	C/C
Control	C/C	C/T	G/A	C/A
Control	C/C	C/T	G/A	A/A
Control	C/C	C/T	G/A	A/A
Control	C/C	C/C	G/A	C/A
Control	T/C	T/T	G/A	C/A
Control	C/C	T/T	G/G	A/A
Control	C/C	C/C	A/A	C/C
Control	C/C	C/C	G/G	A/A
Control	C/C	C/C	G/A	C/A
Control	T/C	C/C	G/G	A/A
Control	C/C	C/C	A/A	C/C
Control	T/C	C/T	G/A	A/A
Control	C/C	C/C	G/A	A/A
Control	C/C	C/C	G/A	A/A
Control	T/C	C/C	A/A	C/A
Control	T/C	C/C	G/G	A/A
Control	C/C	C/T	G/A	C/A
Control	C/C	C/C	G/A	C/A
Control	T/T	C/C	A/A	A/A
Control	T/C	C/T	G/G	A/A
Control	C/C	C/C	G/G	A/A
Control	C/C	C/T	G/A	C/A
Control	C/C	C/T	A/A	C/A
Control	C/C	C/T	G/A	C/A
Control	C/C	C/T	G/G	A/A
Control	T/C	C/T	G/A	A/A
Control	T/T	C/T	G/G	A/A
Control	C/C	C/T	G/A	C/A
Control	C/C	C/T	A/A	C/C
Control	C/C	T/T	G/A	C/A
Control	T/C	C/C	G/A	A/A
Control	T/C	T/T	G/A	C/A
Control	T/C	T/T	G/A	C/A
Control	C/C	C/C	G/A	A/A
Control	C/C	C/C	G/A	C/A
Control	C/C	C/C	G/G	A/A
Control	C/C	C/T	G/G	A/A
Control	T/C	T/T	G/A	A/A
Control	C/C	T/T	G/G	A/A
Control	T/C	T/T	G/A	A/A
Control	T/C	C/C	G/G	A/A
Control	T/C	T/T	G/A	A/A
Control	C/C	C/C	G/G	A/A
Control	T/T	C/C	A/A	C/C
Control	T/C	T/T	A/A	C/C
Control	C/C	C/C	G/G	A/A
Control	T/C	C/C	G/G	A/A
Control	T/T	T/T	A/A	C/A
Control	T/C	T/T	G/A	A/A
Control	C/C	T/T	G/A	A/A
Control	C/C	C/C	G/A	C/A
Control	C/C	T/T	A/A	C/C
Control	T/C	C/C	G/A	C/A
Control	C/C	C/C	A/A	C/A
Control	C/C	C/T	G/A	C/A
Control	C/C	C/C	A/A	C/A
Control	C/C	C/C	A/A	C/A
Control	C/C	C/T	A/A	C/A
Control	C/C	C/T	G/A	C/C
Control	T/C	C/C	G/G	A/A
Control	C/C	C/C	G/A	A/A
Control	C/C	C/C	G/A	A/A
Control	T/C	C/T	G/A	A/A
Control	T/C	C/C	A/A	A/A
Control	T/C	C/T	G/A	C/A
Control	C/C	C/T	G/A	C/A
Control	C/C	C/C	G/A	A/A
Control	C/C	C/T	G/A	A/A
Control	T/C	C/C	A/A	A/A
Control	C/C	C/C	G/G	A/A
Control	C/C	T/T	A/A	C/A
Control	T/C	T/T	A/A	C/A
Control	C/C	C/T	A/A	C/A
Control	C/C	C/T	A/A	C/A
Control	C/C	C/T	G/A	A/A
Control	C/C	C/C	G/G	A/A
Control	C/C	C/C	G/G	A/A
Control	C/C	C/C	G/G	A/A
Control	T/C	C/T	G/G	A/A
Control	T/C	C/T	G/A	C/A
Control	C/C	C/C	G/A	C/A
Control	C/C	C/T	G/A	C/A
Control	T/C	T/T	A/A	C/A
Control	T/C	C/C	G/G	A/A
Control	T/T	C/C	G/G	A/A
Control	T/C	C/T	A/A	C/A
Control	T/C	T/T	G/A	C/A
Control	T/C	C/C	G/A	C/A
Control	T/C	C/T	A/A	C/A
Control	T/C	C/T	A/A	A/A
Control	C/C	C/C	A/A	C/A
Control	T/C	T/T	G/A	C/A
Control	T/C	C/C	A/A	C/A
Control	C/C	T/T	A/A	C/A
Control	C/C	C/T	A/A	C/C
Control	C/C	T/T	A/A	C/C
Control	C/C	T/T	A/A	C/A
Control	T/C	C/T	G/A	A/A
Control	C/C	T/T	G/A	A/A
Control	T/C	T/T	A/A	A/A
Control	C/C	C/T	A/A	C/A
Control	C/C	C/T	G/A	C/A
Control	C/C	C/T	A/A	C/A
Control	T/C	C/T	G/A	A/A
Control	C/C	T/T	A/A	C/A
Control	C/C	C/C	G/A	C/A
Control	C/C	C/T	G/A	C/A
Control	T/T	C/T	G/A	C/A
Control	C/C	C/T	G/A	A/A
Control	C/C	C/T	G/A	C/A
Control	T/C	C/T	G/G	C/A
Control	T/C	C/C	A/A	C/A
Control	T/C	C/T	G/A	A/A
